# Supplementary material for: Distinct Oxidative Stress Adaptations Driven by the Overexpression of miR-526b, miR-655, and COX-2 in Breast Cancer
Source: Int J Mol Sci. 2025 Sep 18;26(18):9103. doi: 10.3390/ijms26189103 (PMC12470079; doi:10.3390/ijms26189103)
Supplement: Supplementary file 1 [file ijms-26-09103-s001.zip]

Archive with 1 entries (1 files):
- ijms-3844225-supplementary.pdf
